# Supplementary material for: The Future Toolbox for Managing Ketosis in Dairy Cow Herds: A European Key Opinion Leader Consensus
Source: Vet Sci. 2026 Apr 1;13(4):344. doi: 10.3390/vetsci13040344 (PMC13119629; doi:10.3390/vetsci13040344)
Supplement: Supplementary file 1 [file vetsci-13-00344-s001.zip]

Archive with 1 entries (1 files):
- vetsci-4177288-supplementary.pdf
